# Supplementary material for: Design and Synthesis of Water-Soluble and Potent MMP-13 Inhibitors with Activity in Human Osteosarcoma Cells
Source: Int J Mol Sci. 2021 Sep 15;22(18):9976. doi: 10.3390/ijms22189976 (PMC8467962; doi:10.3390/ijms22189976)
Supplement: Supplementary file 1 [file ijms-22-09976-s001.zip]

Archive with 1 entries (1 files):
- ijms-1311407-SI.pdf
